# Supplementary material for: Multilayered regulation of autophagy by the Atg1 kinase orchestrates spatial and temporal control of autophagosome formation
Source: Mol Cell. 2021 Dec 16;81(24):5066–5081.e10. doi: 10.1016/j.molcel.2021.10.024 (PMC8693860; doi:10.1016/j.molcel.2021.10.024)
Supplement: Table S1. In vitro and in vivo Atg1-dependent phosphorylation sites, related to Figures 1, 2, 3, 4, and 5 [file mmc2.xlsx]

## Sheet: Atg1_3_12_13_pSTY_in_vitro_orbi
SUPPLEMENTAL INFORMATION
Supplemental Table 1. In vitro and in vivo Atg1 dependent phosphorylation sites.
Related to Figures 1, 2, 3, 4 and 5
The first and second tab show the Orbitrap and TripleTOF analysis of in vitro phosphorylated Atg1, Atg3, Atg12 and Atg13. Phosphorylation sites which were also present in Atg1D211A containing control reactions are not listed. The third tab summarizes the Atg3 in vivo phosphorylation sites analysed on timsTOF.
Proteins	Positions within proteins	Amino acid	PEP (identification posterior error probability)	Phosphosite localication probability	Phospho (STY) Probabilities
sp|P53104|ATG1_YEAST	10	T	7.23965e-09	0.613668	NKDHT(0.614)T(0.177)S(0.209)VNHNLMAS(0.864)AGNY(0.096)T(0.04)AEK
sp|P53104|ATG1_YEAST	11	T	7.23965e-09	0.663645	DHT(0.168)T(0.664)S(0.169)VNHNLMAS(0.969)AGNY(0.017)T(0.014)AEK
sp|P53104|ATG1_YEAST	12	S	2.08606e-08	0.694201	NKDHT(0.153)T(0.153)S(0.694)VNHNLMASAGNYTAEK
sp|P53104|ATG1_YEAST	20	S	8.33458e-55	1	DHTTSVNHNLMAS(1)AGNYTAEK
sp|P53104|ATG1_YEAST	34	S	0.00346969	0.999542	EIGKGS(1)FATVYR
sp|P53104|ATG1_YEAST	48	S	0.000480666	0.999895	GHLTSDKS(1)QHVAIK
sp|P53104|ATG1_YEAST	129	T	8.57309e-18	1	KELMENHPLLRT(1)VFEK
sp|P53104|ATG1_YEAST	181	S	6.65601e-05	0.264168	DIKPQNLLLS(0.264)T(0.264)PLIGY(0.238)HDS(0.214)KS(0.02)FHELGFVGIYNLPILK
sp|P53104|ATG1_YEAST	182	T	6.65601e-05	0.264168	DIKPQNLLLS(0.264)T(0.264)PLIGY(0.238)HDS(0.214)KS(0.02)FHELGFVGIYNLPILK
sp|P53104|ATG1_YEAST	190	S	0.000361554	0.583036	DIKPQNLLLS(0.02)T(0.056)PLIGY(0.178)HDS(0.583)KS(0.162)FHELGFVGIY(0.001)NLPILK
sp|P53104|ATG1_YEAST	226	T	2.37932e-25	0.999973	FLPNTSLAET(1)LCGSPLYMAPEILNYQK
sp|P53104|ATG1_YEAST	230	S	7.27815e-07	0.996641	FLPNT(0.003)S(0.004)LAET(0.994)LCGS(0.997)PLY(0.002)MAPEILNYQK
sp|P53104|ATG1_YEAST	304	S	0.00306519	0.966855	ELICS(0.967)LLT(0.033)FDPAQR
sp|P53104|ATG1_YEAST	330	S	1.46599e-55	0.989727	VVNEDLS(0.99)S(0.01)YELEDDLPELESK
sp|P53104|ATG1_YEAST	351	S	1.76467e-202	1	GIVES(1)NMFVS(1)EYLSK
sp|P53104|ATG1_YEAST	356	S	6.49369e-26	1	GIVES(1)NMFVS(1)EYLSK
sp|P53104|ATG1_YEAST	365	S	8.58012e-16	0.949218	S(0.949)PNS(0.047)NLAGHQS(0.003)MADNPAELSDALK
sp|P53104|ATG1_YEAST	368	S	8.58012e-16	0.844262	S(0.433)PNS(0.844)NLAGHQS(0.723)MADNPAELS(0.995)DALKNS(0.963)NILT(0.042)APAVK
sp|P53104|ATG1_YEAST	375	S	1.22884e-14	0.999931	SPNSNLAGHQS(1)MADNPAELS(1)DALKNS(0.992)NILT(0.008)APAVK
sp|P53104|ATG1_YEAST	384	S	1.22884e-14	0.999994	SPNSNLAGHQS(1)MADNPAELS(1)DALKNS(0.992)NILT(0.008)APAVK
sp|P53104|ATG1_YEAST	390	S	1.22884e-14	0.998084	QPKS(0.651)PNS(0.651)NLAGHQS(0.701)MADNPAELS(0.997)DALKNS(0.998)NILT(0.002)APAVK
sp|P53104|ATG1_YEAST	418	S	6.45266e-17	1	YHNS(1)LVS(1)DRS(1)FER
sp|P53104|ATG1_YEAST	421	S	6.45266e-17	1	YHNS(1)LVS(1)DRS(1)FER
sp|P53104|ATG1_YEAST	424	S	1.08218e-23	1	YHNS(1)LVS(1)DRS(1)FER
sp|P53104|ATG1_YEAST	429	Y	0.0127672	0.62353	Y(0.033)HNS(0.982)LVS(0.386)DRS(0.977)FEREY(0.624)VVVEK
sp|P53104|ATG1_YEAST	436	S	1.69497e-20	1	S(1)VEVNS(1)LADEVAQAGFNPNPIK
sp|P53104|ATG1_YEAST	441	S	6.88602e-152	1	S(1)VEVNS(1)LADEVAQAGFNPNPIK
sp|P53104|ATG1_YEAST	460	T	8.62403e-27	0.449946	HPT(0.45)S(0.45)T(0.1)QNQNVLLNEQFSPNNQQYFQNQGENPR
sp|P53104|ATG1_YEAST	461	S	8.62403e-27	0.449946	HPT(0.45)S(0.45)T(0.1)QNQNVLLNEQFSPNNQQYFQNQGENPR
sp|P53104|ATG1_YEAST	462	T	4.65544e-24	0.34501	HPT(0.3)S(0.345)T(0.345)QNQNVLLNEQFS(0.007)PNNQQY(0.002)FQNQGENPR
sp|P53104|ATG1_YEAST	494	T	0.000632203	0.8726	AT(0.873)S(0.341)S(0.35)S(0.352)S(0.041)GGS(0.069)DGS(0.975)RRPS(1)LVDR
sp|P53104|ATG1_YEAST	495	S	3.51297e-08	0.969025	LLRAT(0.001)S(0.969)S(0.172)S(0.125)S(0.733)GGSDGSR
sp|P53104|ATG1_YEAST	496	S	0.000632203	0.608622	AT(0.15)S(0.582)S(0.609)S(0.504)S(0.128)GGS(0.019)DGS(0.011)RRPS(0.998)LVDR
sp|P53104|ATG1_YEAST	497	S	1.864e-07	0.738971	AT(0.112)S(0.473)S(0.473)S(0.739)S(0.176)GGS(0.176)DGS(0.85)RRPS(1)LVDR
sp|P53104|ATG1_YEAST	498	S	3.64961e-16	0.732712	LLRAT(0.001)S(0.969)S(0.172)S(0.125)S(0.733)GGSDGSR
sp|P53104|ATG1_YEAST	501	S	1.864e-07	0.866279	AT(0.006)S(0.018)S(0.023)S(0.031)S(0.053)GGS(0.866)DGS(0.007)RRPS(0.995)LVDR
sp|P53104|ATG1_YEAST	504	S	3.64961e-16	0.999926	AT(0.153)S(0.205)S(0.273)S(0.361)S(0.229)GGS(0.78)DGS(1)RRPS(1)LVDR
sp|P53104|ATG1_YEAST	508	S	3.64961e-16	1	RPS(1)LVDR
sp|P53104|ATG1_YEAST	515	S	2.33106e-59	0.999997	RLS(1)IS(0.808)S(0.193)LNPS(0.999)NALS(0.001)R
sp|P53104|ATG1_YEAST	517	S	3.67845e-46	0.985791	LS(0.013)IS(0.986)S(0.001)LNPSNALSR
sp|P53104|ATG1_YEAST	518	S	0.0203564	0.38818	RLS(0.306)IS(0.306)S(0.388)LNPSNALSR
sp|P53104|ATG1_YEAST	522	S	0.000280109	0.998922	RLS(1)IS(0.808)S(0.193)LNPS(0.999)NALS(0.001)R
sp|P53104|ATG1_YEAST	526	S	0.00982104	0.999995	LSISSLNPSNALS(1)R
sp|P53104|ATG1_YEAST	533	S	0.0071096	0.997164	ALGIAS(0.997)T(0.003)R
sp|P53104|ATG1_YEAST	584	T	2.62171e-13	1	IDHLQHPET(1)LKLDNT(1)NIVS(1)ILES(1)LAAK
sp|P53104|ATG1_YEAST	590	T	3.07098e-212	1	LDNT(1)NIVS(1)ILESLAAK
sp|P53104|ATG1_YEAST	594	S	9.21119e-91	1	IDHLQHPET(1)LKLDNT(1)NIVS(1)ILES(1)LAAK
sp|P53104|ATG1_YEAST	598	S	9.88418e-143	1	IDHLQHPET(1)LKLDNT(1)NIVS(1)ILES(1)LAAK
sp|P53104|ATG1_YEAST	608	S	0.00162502	0.999912	AFVVYS(1)YAEVK
sp|P53104|ATG1_YEAST	615	S	0.00153329	0.986507	FS(0.987)QIVPLS(0.018)T(0.219)T(0.776)LKGMANFENRR
sp|P53104|ATG1_YEAST	621	S	1.25765e-10	0.969002	FSQIVPLS(0.969)T(0.831)T(0.2)LKGMANFENR
sp|P53104|ATG1_YEAST	622	T	1.76343e-21	0.94099	FSQIVPLS(0.008)T(0.941)T(0.051)LKGMANFENR
sp|P53104|ATG1_YEAST	623	T	0.000325139	0.982752	FSQIVPLS(0.004)T(0.013)T(0.983)LKGMANFENR
sp|P53104|ATG1_YEAST	635	S	1.16812e-14	1	S(1)MDS(1)NAIAEEQDSDDAEEEDETLKK
sp|P53104|ATG1_YEAST	638	S	9.12635e-14	0.999994	S(1)MDS(1)NAIAEEQDSDDAEEEDETLKK
sp|P53104|ATG1_YEAST	647	S	1.36996e-35	1	SMDSNAIAEEQDS(1)DDAEEEDETLKK
sp|P53104|ATG1_YEAST	666	S	2.02874e-70	1	YKEDCLS(1)T(1)KT(1)FGK
sp|P53104|ATG1_YEAST	667	T	2.02874e-70	1	YKEDCLS(1)T(1)KT(1)FGK
sp|P53104|ATG1_YEAST	669	T	2.02874e-70	1	YKEDCLS(1)T(1)KT(1)FGK
sp|P53104|ATG1_YEAST	675	T	0.00151923	0.990341	GRT(0.99)LS(0.27)AT(0.372)S(0.372)QLS(0.997)AT(1)FNKLPR
sp|P53104|ATG1_YEAST	677	S	1.77793e-44	0.999119	T(0.001)LS(0.999)ATSQLSATFNK
sp|P53104|ATG1_YEAST	680	S	0.000508662	0.820512	TLS(0.001)AT(0.168)S(0.821)QLS(0.01)ATFNK
sp|P53104|ATG1_YEAST	683	S	2.44133e-08	0.999845	T(0.197)LS(0.465)AT(0.338)SQLS(1)AT(1)FNKLPR
sp|P53104|ATG1_YEAST	685	T	2.44133e-08	0.99999	GRT(0.99)LS(0.27)AT(0.372)S(0.372)QLS(0.997)AT(1)FNKLPR
sp|P53104|ATG1_YEAST	692	S	7.4704e-08	1	S(1)EMILLCNEAIVLYMK
sp|P53104|ATG1_YEAST	710	S	0.00525207	1	ALS(1)ILSK
sp|P53104|ATG1_YEAST	726	S	3.09622e-08	1	SMQVTSNWWYES(1)QEK
sp|P53104|ATG1_YEAST	730	S	7.15465e-06	0.974547	SMQVTSNWWYESQEKS(0.975)CS(0.025)LR
sp|P53104|ATG1_YEAST	732	S	0.00715388	0.605495	SMQVTSNWWYES(0.015)QEKS(0.379)CS(0.605)LR
sp|P53104|ATG1_YEAST	769	S	6.83806e-58	1	HAS(1)EVAENQT(1)LEEK
sp|P53104|ATG1_YEAST	776	T	2.54208e-101	1	HAS(1)EVAENQT(1)LEEK
sp|P53104|ATG1_YEAST	782	S	7.56867e-08	0.999339	FKHAS(0.999)EVAENQT(0.003)LEEKGS(0.999)S(0.999)EEPVYLEK
sp|P53104|ATG1_YEAST	783	S	1.85469e-11	0.998878	FKHAS(0.999)EVAENQT(0.003)LEEKGS(0.999)S(0.999)EEPVYLEK
sp|P53104|ATG1_YEAST	801	S	0.00111097	1	ALEIS(1)KMAAHMELK
sp|P53104|ATG1_YEAST	854	S	7.58906e-27	1	TNIHLKS(1)NDVEDKEK
sp|P53104|ATG1_YEAST	865	S	6.7819e-56	1	YHS(1)VLDENDRIIIR
sp|P53104|ATG1_YEAST	881	S	0.00196831	1	YIDS(1)IANR
sp|P40344|ATG3_YEAST	4	S	4.50834e-07	0.999319	MIRS(0.999)T(0.001)LSSWR
sp|P40344|ATG3_YEAST	5	T	1.24515e-08	0.950422	S(0.933)T(0.95)LS(0.065)S(0.047)WREY(0.006)LTPITHK
sp|P40344|ATG3_YEAST	7	S	1.24515e-08	0.996932	MIRS(0.976)T(0.024)LS(0.997)S(0.003)WR
sp|P40344|ATG3_YEAST	8	S	0.000116396	0.984993	MIRS(0.725)T(0.304)LS(0.978)S(0.985)WREY(0.006)LT(0.002)PITHK
sp|P40344|ATG3_YEAST	12	Y	0.000884034	0.913762	S(0.85)T(0.148)LS(0.016)S(0.072)WREY(0.914)LTPITHK
sp|P40344|ATG3_YEAST	14	T	0.000955806	0.506503	MIRS(0.881)T(0.123)LS(0.061)S(0.048)WREY(0.039)LT(0.507)PIT(0.341)HK
sp|P40344|ATG3_YEAST	20	S	5.63026e-14	0.525694	EY(0.001)LT(0.001)PIT(0.003)HKS(0.526)T(0.154)FLT(0.154)T(0.154)GQIT(0.008)PEEFVQAGDYLCHMFPTWK
sp|P40344|ATG3_YEAST	21	T	5.63026e-14	0.499822	S(0.5)T(0.5)FLTTGQITPEEFVQAGDYLCHMFPTWK
sp|P40344|ATG3_YEAST	24	T	0.000516599	0.245873	EY(0.003)LT(0.003)PIT(0.003)HKS(0.246)T(0.246)FLT(0.246)T(0.246)GQIT(0.007)PEEFVQAGDYLCHMFPTWK
sp|P40344|ATG3_YEAST	25	T	0.000516599	0.245873	EY(0.003)LT(0.003)PIT(0.003)HKS(0.246)T(0.246)FLT(0.246)T(0.246)GQIT(0.007)PEEFVQAGDYLCHMFPTWK
sp|P40344|ATG3_YEAST	53	S	0.00139133	0.689887	WNEES(0.69)S(0.31)DISYR
sp|P40344|ATG3_YEAST	54	S	0.00134361	0.948116	WNEES(0.052)S(0.948)DISYR
sp|P40344|ATG3_YEAST	111	S	1.30429e-29	0.997262	GFAEDGDEDDVLEYIGS(0.997)ET(0.002)EHVQSTPAGGTK
sp|P40344|ATG3_YEAST	127	S	5.93046e-24	0.5	DS(0.5)S(0.5)IDDIDELIQDMEIKEEDENDDTEEFNAK
sp|P40344|ATG3_YEAST	128	S	5.93046e-24	0.5	DS(0.5)S(0.5)IDDIDELIQDMEIKEEDENDDTEEFNAK
sp|P40344|ATG3_YEAST	230	S	0.000343917	0.980889	NSVLS(0.019)VS(0.981)IHPCK
sp|P38316|ATG12_YEAST	7	S	0.0185155	0.218725	ILES(0.219)ENET(0.219)ES(0.187)DES(0.187)S(0.187)IISTNNGTAMER
sp|P38316|ATG12_YEAST	13	S	1.0822e-07	0.780918	ILES(0.007)ENET(0.066)ES(0.781)DES(0.665)S(0.48)IIS(0.001)T(0.001)NNGTAMER
sp|P38316|ATG12_YEAST	16	S	2.14507e-41	0.761678	ILESENETES(0.003)DES(0.762)S(0.235)IISTNNGTAMER
sp|P38316|ATG12_YEAST	17	S	1.83282e-51	0.989724	ILESENETESDES(0.01)S(0.99)IISTNNGTAMER
sp|P38316|ATG12_YEAST	30	S	1.97907e-13	1	S(1)RNNQELR
sp|P38316|ATG12_YEAST	38	S	1.66399e-17	0.978868	NNQELRS(0.979)S(0.021)PHTVQNR
sp|P38316|ATG12_YEAST	39	S	1.52298e-34	0.998617	S(1)RNNQELRS(0.001)S(0.999)PHTVQNR
sp|P38316|ATG12_YEAST	51	S	0.0239982	1	LELFS(1)RR
sp|P38316|ATG12_YEAST	55	S	2.43139e-17	0.999994	RLS(1)QLGLAS(0.946)DIS(0.054)VDQQVEDS(0.364)S(0.309)S(0.262)GT(0.036)Y(0.029)EQEETIK
sp|P38316|ATG12_YEAST	61	S	2.43139e-17	0.984149	RLSQLGLAS(0.984)DIS(0.016)VDQQVEDSSSGTYEQEETIK
sp|P38316|ATG12_YEAST	64	S	3.11637e-13	0.899778	RLS(0.005)QLGLAS(0.096)DIS(0.9)VDQQVEDS(0.429)S(0.429)S(0.04)GT(0.045)Y(0.056)EQEETIK
sp|P38316|ATG12_YEAST	72	S	2.43139e-17	0.702554	RLSQLGLASDISVDQQVEDS(0.703)S(0.22)S(0.067)GT(0.007)Y(0.002)EQEETIK
sp|P38316|ATG12_YEAST	73	S	3.11637e-13	0.429134	RLS(0.005)QLGLAS(0.096)DIS(0.9)VDQQVEDS(0.429)S(0.429)S(0.04)GT(0.045)Y(0.056)EQEETIK
sp|P38316|ATG12_YEAST	74	S	1.61892e-14	0.327106	RLS(0.999)QLGLAS(0.967)DIS(0.033)VDQQVEDS(0.327)S(0.327)S(0.327)GT(0.015)Y(0.003)EQEETIK
sp|P38316|ATG12_YEAST	76	T	7.01904e-15	0.648099	RLS(1)QLGLAS(0.98)DIS(0.02)VDQQVEDS(0.055)S(0.055)S(0.055)GT(0.648)Y(0.187)EQEETIK
sp|P38316|ATG12_YEAST	77	Y	1.07614e-12	0.496048	RLS(1)QLGLAS(0.762)DIS(0.238)VDQQVEDS(0.092)S(0.081)S(0.09)GT(0.24)Y(0.496)EQEET(0.001)IK
sp|P38316|ATG12_YEAST	113	S	2.33464e-17	1	FQPIGS(1)IGQLKPS(1)VCK
sp|P38316|ATG12_YEAST	120	S	3.06025e-12	1	FQPIGS(1)IGQLKPS(1)VCK
sp|P38316|ATG12_YEAST	125	S	0.00255805	0.333333	IS(0.333)MS(0.333)QS(0.333)FAMVILFLK
sp|P38316|ATG12_YEAST	127	S	5.03705e-12	0.818683	IS(0.181)MS(0.819)QSFAMVILFLK
sp|P38316|ATG12_YEAST	129	S	0.00255805	0.333333	IS(0.333)MS(0.333)QS(0.333)FAMVILFLK
sp|P38316|ATG12_YEAST	153	S	5.43165e-18	0.998995	MDHVYCY(0.001)INNS(0.999)FAPSPQQNIGELWMQFK
sp|P38316|ATG12_YEAST	157	S	0.000871505	0.73543	LKMDHVY(0.087)CY(0.087)INNS(0.09)FAPS(0.735)PQQNIGELWMQFK
sp|P38316|ATG12_YEAST	178	S	0.00322898	0.959972	T(0.003)NDELIVS(0.96)Y(0.041)CAS(0.996)VAFG
sp|P38316|ATG12_YEAST	182	S	0.00632332	0.996404	T(0.003)NDELIVS(0.96)Y(0.041)CAS(0.996)VAFG
sp|Q06628|ATG13_YEAST	17	S	2.3465e-57	1	QVLQLIDS(1)FFLK
sp|Q06628|ATG13_YEAST	67	S	0.0154223	0.999997	WS(1)HYDGRK
sp|Q06628|ATG13_YEAST	131	T	7.00464e-08	0.30821	WLIELDNS(0.009)S(0.024)PT(0.308)FKS(0.187)Y(0.053)S(0.308)EDET(0.11)DVNELSK
sp|Q06628|ATG13_YEAST	134	S	5.00603e-210	0.999997	S(1)YSEDETDVNELSK
sp|Q06628|ATG13_YEAST	136	S	7.00464e-08	0.705505	S(0.287)Y(0.008)S(0.706)EDETDVNELSK
sp|Q06628|ATG13_YEAST	184	S	1.00797e-12	0.794959	SYNGPQNEGS(0.795)S(0.205)NPITSTGPLVSIR
sp|Q06628|ATG13_YEAST	185	S	0.00393365	0.49818	S(0.001)YNGPQNEGS(0.498)S(0.498)NPIT(0.001)STGPLVSIR
sp|Q06628|ATG13_YEAST	225	S	4.9068e-09	0.695628	IGLSKPIINT(0.073)Y(0.261)S(0.696)NALNES(0.97)NLPAHLDQK
sp|Q06628|ATG13_YEAST	231	S	5.54231e-26	1	PIINTYSNALNES(1)NLPAHLDQK
sp|Q06628|ATG13_YEAST	280	S	1.32287e-09	0.993107	HAS(0.993)VS(0.56)HNS(0.447)QGPQNQPEQEGQS(1)DQDIGKR
sp|Q06628|ATG13_YEAST	282	S	3.7937e-08	0.742588	HAS(0.881)VS(0.743)HNS(0.376)QGPQNQPEQEGQS(1)DQDIGK
sp|Q06628|ATG13_YEAST	285	S	9.39748e-14	0.99859	HASVS(0.001)HNS(0.999)QGPQNQPEQEGQS(1)DQDIGKR
sp|Q06628|ATG13_YEAST	298	S	1.98234e-17	1	HASVS(0.001)HNS(0.999)QGPQNQPEQEGQS(1)DQDIGKR
sp|Q06628|ATG13_YEAST	344	S	0.00180805	0.999869	S(1)LSLSPCTR
sp|Q06628|ATG13_YEAST	346	S	3.83647e-07	0.999999	SLS(1)LSPCTR
sp|Q06628|ATG13_YEAST	348	S	0.00760933	0.980966	QIPDRRS(1)LS(0.999)LS(0.981)PCT(0.021)R
sp|Q06628|ATG13_YEAST	355	S	1.37932e-32	1	ANS(1)FEPQS(1)WQKK
sp|Q06628|ATG13_YEAST	360	S	3.96718e-16	1	ANS(1)FEPQS(1)WQKK
sp|Q06628|ATG13_YEAST	379	S	0.00103425	0.999998	VGS(1)IGS(0.963)QS(0.035)AS(0.002)R
sp|Q06628|ATG13_YEAST	382	S	0.00127128	0.97612	VGS(1)IGS(0.976)QS(0.022)AS(0.003)R
sp|Q06628|ATG13_YEAST	384	S	0.00944919	0.589871	VGSIGS(0.167)QS(0.59)AS(0.243)R
sp|Q06628|ATG13_YEAST	390	S	0.000798078	0.771899	NPS(0.772)NS(0.458)S(0.77)FFNQPPVHR
sp|Q06628|ATG13_YEAST	392	S	0.000798078	0.327922	NPS(0.328)NS(0.328)S(0.128)FFNQPPVHRPS(0.106)MS(0.036)S(0.036)NY(0.039)GPQMNIEGTSVGSTSK
sp|Q06628|ATG13_YEAST	393	S	0.0187869	0.770091	NPS(0.772)NS(0.458)S(0.77)FFNQPPVHR
sp|Q06628|ATG13_YEAST	428	S	0.0260723	0.970505	Y(0.009)S(0.024)S(0.971)S(0.996)FGNIRR
sp|Q06628|ATG13_YEAST	429	S	0.00170221	0.995828	Y(0.009)S(0.024)S(0.971)S(0.996)FGNIRR
sp|Q06628|ATG13_YEAST	454	S	2.47609e-26	1	AVKS(1)PLQPQES(1)QEDLMDFVK
sp|Q06628|ATG13_YEAST	461	S	3.28747e-60	1	AVKS(1)PLQPQES(1)QEDLMDFVK
sp|Q06628|ATG13_YEAST	494	S	8.41052e-14	1	TSGNNPPNINIS(1)DS(1)LIR
sp|Q06628|ATG13_YEAST	496	S	5.22037e-50	1	TSGNNPPNINIS(1)DS(1)LIR
sp|Q06628|ATG13_YEAST	506	S	0.00313328	0.622076	Y(0.002)QNLKPS(0.622)NDLLS(0.326)EDLS(0.098)VS(0.781)LS(0.753)MDPNHT(0.168)Y(0.249)HR
sp|Q06628|ATG13_YEAST	515	S	3.16055e-09	0.999738	YQNLKPSNDLLSEDLS(1)VS(0.994)LS(0.006)MDPNHTYHR
sp|Q06628|ATG13_YEAST	517	S	8.56588e-11	0.994094	YQNLKPSNDLLSEDLS(1)VS(0.994)LS(0.006)MDPNHTYHR
sp|Q06628|ATG13_YEAST	519	S	0.00313328	0.753341	Y(0.002)QNLKPS(0.622)NDLLS(0.326)EDLS(0.098)VS(0.781)LS(0.753)MDPNHT(0.168)Y(0.249)HR
sp|Q06628|ATG13_YEAST	531	S	7.49693e-06	0.55837	S(0.558)DS(0.167)HS(0.271)PLPS(0.003)ISPSMHYGSLNSR
sp|Q06628|ATG13_YEAST	533	S	2.49267e-09	0.894361	GRS(0.038)DS(0.894)HS(0.057)PLPS(0.004)IS(0.006)PS(0.001)MHYGSLNSR
sp|Q06628|ATG13_YEAST	535	S	8.3399e-06	0.941833	S(0.01)DS(0.01)HS(0.942)PLPS(0.039)ISPSMHYGSLNSR
sp|Q06628|ATG13_YEAST	539	S	0.015948	0.685183	S(0.048)DS(0.048)HS(0.013)PLPS(0.685)IS(0.188)PS(0.015)MHY(0.001)GS(0.001)LNSR
sp|Q06628|ATG13_YEAST	541	S	0.0178613	0.694864	S(0.253)DS(0.326)HS(0.421)PLPS(0.304)IS(0.695)PS(0.001)MHYGSLNSR
sp|Q06628|ATG13_YEAST	543	S	2.49267e-09	0.999052	GRS(0.004)DS(0.884)HS(0.111)PLPS(0.001)ISPS(0.999)MHY(0.329)GS(0.273)LNS(0.398)R
sp|Q06628|ATG13_YEAST	546	Y	2.49267e-09	0.910033	S(0.373)DS(0.489)HS(0.136)PLPS(0.002)IS(0.001)PS(0.999)MHY(0.91)GS(0.073)LNS(0.017)R
sp|Q06628|ATG13_YEAST	548	S	0.00206891	0.870668	GRS(0.029)DS(0.245)HS(0.723)PLPS(0.047)IS(0.184)PS(0.822)MHY(0.894)GS(0.871)LNS(0.186)R
sp|Q06628|ATG13_YEAST	551	S	2.19163e-06	0.981937	GRS(0.026)DS(0.123)HS(0.694)PLPS(0.157)IS(0.041)PS(0.661)MHY(0.636)GS(0.68)LNS(0.982)R
sp|Q06628|ATG13_YEAST	554	S	0.000305308	1	MS(1)QGANAS(1)HLIAR
sp|Q06628|ATG13_YEAST	560	S	1.2528e-07	1	MS(1)QGANAS(1)HLIAR
sp|Q06628|ATG13_YEAST	570	S	0.000375059	0.903823	GGGNS(0.904)S(0.818)T(0.221)S(0.057)ALNSR
sp|Q06628|ATG13_YEAST	571	S	3.29499e-07	0.984262	GGGNS(0.014)S(0.984)T(0.001)SALNS(1)RR
sp|Q06628|ATG13_YEAST	573	S	3.29499e-07	0.985637	GGGNS(0.057)S(0.939)T(0.018)S(0.986)ALNSR
sp|Q06628|ATG13_YEAST	577	S	0.00748024	0.999838	GGGNS(0.014)S(0.984)T(0.001)SALNS(1)RR
sp|Q06628|ATG13_YEAST	585	S	4.08874e-06	0.807784	NS(0.023)LDKS(0.808)S(0.411)NKQGMS(0.758)GLPPIFGGES(0.58)T(0.58)S(0.579)Y(0.262)HHDNK
sp|Q06628|ATG13_YEAST	586	S	0.00799197	0.522766	NS(0.036)LDKS(0.527)S(0.523)NKQGMS(0.907)GLPPIFGGES(0.26)T(0.26)S(0.259)Y(0.229)HHDNK
sp|Q06628|ATG13_YEAST	592	S	4.08874e-06	0.97388	NS(0.224)LDKS(0.618)S(0.184)NKQGMS(0.974)GLPPIFGGES(0.568)T(0.672)S(0.672)Y(0.088)HHDNK
sp|Q06628|ATG13_YEAST	602	S	0.000426342	0.928872	QGMS(0.043)GLPPIFGGES(0.929)T(0.515)S(0.443)Y(0.07)HHDNK
sp|Q06628|ATG13_YEAST	603	T	4.08874e-06	0.671856	NS(0.224)LDKS(0.618)S(0.184)NKQGMS(0.974)GLPPIFGGES(0.568)T(0.672)S(0.672)Y(0.088)HHDNK
sp|Q06628|ATG13_YEAST	604	S	4.08874e-06	0.671856	NS(0.224)LDKS(0.618)S(0.184)NKQGMS(0.974)GLPPIFGGES(0.568)T(0.672)S(0.672)Y(0.088)HHDNK
sp|Q06628|ATG13_YEAST	605	Y	0.0164635	0.482742	QGMSGLPPIFGGES(0.687)T(0.401)S(0.43)Y(0.483)HHDNKIQK
sp|Q06628|ATG13_YEAST	637	S	4.57182e-21	0.999828	LLNQMGNS(1)ATK
sp|Q06628|ATG13_YEAST	639	T	4.57182e-21	0.60207	YNQLGVEEDDDDENDRLLNQMGNS(0.398)AT(0.602)K
sp|Q06628|ATG13_YEAST	643	S	0.00402956	1	FKS(1)S(1)ISPR
sp|Q06628|ATG13_YEAST	644	S	0.00402956	0.999957	FKS(1)S(1)ISPR
sp|Q06628|ATG13_YEAST	649	S	0.00104947	0.999998	S(1)IDSISSSFIK
sp|Q06628|ATG13_YEAST	652	S	0.000314264	0.9997	SIDS(1)IS(0.037)S(0.431)S(0.532)FIK
sp|Q06628|ATG13_YEAST	654	S	0.0011512	0.776794	S(0.035)IDS(0.956)IS(0.777)S(0.233)S(0.233)FIKS(0.767)RIPIR
sp|Q06628|ATG13_YEAST	655	S	0.000505406	0.535949	SIDS(1)IS(0.009)S(0.536)S(0.455)FIK
sp|Q06628|ATG13_YEAST	656	S	0.000314264	0.92361	S(0.337)IDS(0.663)ISS(0.076)S(0.924)FIKS(1)R
sp|Q06628|ATG13_YEAST	660	S	0.000808179	0.999998	S(0.337)IDS(0.663)ISS(0.076)S(0.924)FIKS(1)R
sp|Q06628|ATG13_YEAST	671	S	2.56327e-05	0.998094	IPIRQPYHY(0.002)S(0.998)QPTTAPFQAQAK

## Sheet: Atg1_3_12_13_pSTY_in_vitro_ttof
Proteins	Positions within proteins	Amino acid	PEP (identification posterior error probability)	Phosphosite localication probability	Phospho (STY) Probabilities
sp|P53104|ATG1_YEAST	10	T	6.6281e-18	0.862812	NKDHT(0.863)T(0.096)S(0.041)VNHNLMASAGNYTAEK
sp|P53104|ATG1_YEAST	11	T	1.13692e-06	0.757533	NKDHT(0.433)T(0.758)S(0.766)VNHNLMAS(0.026)AGNY(0.005)T(0.013)AEK
sp|P53104|ATG1_YEAST	12	S	1.13692e-06	0.766052	NKDHT(0.433)T(0.758)S(0.766)VNHNLMAS(0.026)AGNY(0.005)T(0.013)AEK
sp|P53104|ATG1_YEAST	20	S	3.91077e-46	0.999506	NKDHTTSVNHNLMAS(1)AGNYTAEK
sp|P53104|ATG1_YEAST	34	S	2.81762e-16	0.999961	EIGKGS(1)FATVYR
sp|P53104|ATG1_YEAST	48	S	3.50978e-10	0.999746	GHLTSDKS(1)QHVAIK
sp|P53104|ATG1_YEAST	129	T	1.72066e-26	1	KELMENHPLLRT(1)VFEK
sp|P53104|ATG1_YEAST	181	S	5.32921e-08	0.893752	DIKPQNLLLS(0.894)T(0.106)PLIGYHDSK
sp|P53104|ATG1_YEAST	221	T	0.000304237	0.281463	FLPNT(0.281)S(0.281)LAET(0.211)LCGS(0.211)PLY(0.014)MAPEILNYQK
sp|P53104|ATG1_YEAST	222	S	0.000304237	0.281463	FLPNT(0.281)S(0.281)LAET(0.211)LCGS(0.211)PLY(0.014)MAPEILNYQK
sp|P53104|ATG1_YEAST	226	T	2.70311e-11	0.833159	FLPNT(0.083)S(0.083)LAET(0.833)LCGSPLYMAPEILNYQK
sp|P53104|ATG1_YEAST	230	S	8.88149e-05	0.462703	FLPNT(0.032)S(0.032)LAET(0.463)LCGS(0.463)PLY(0.01)MAPEILNYQK
sp|P53104|ATG1_YEAST	290	S	0.00690228	0.443092	ANDVIT(0.164)FPS(0.443)Y(0.392)CNIEPELK
sp|P53104|ATG1_YEAST	304	S	2.35216e-05	0.999561	ELICS(1)LLTFDPAQR
sp|P53104|ATG1_YEAST	330	S	1.31417e-05	0.484094	VVNEDLS(0.484)S(0.484)Y(0.032)ELEDDLPELESK
sp|P53104|ATG1_YEAST	331	S	1.31417e-05	0.484094	VVNEDLS(0.484)S(0.484)Y(0.032)ELEDDLPELESK
sp|P53104|ATG1_YEAST	351	S	1.65131e-05	0.999948	GIVES(1)NMFVSEYLSK
sp|P53104|ATG1_YEAST	356	S	7.23001e-163	1	GIVESNMFVS(1)EYLSK
sp|P53104|ATG1_YEAST	384	S	9.58422e-13	0.531132	SPNSNLAGHQSMADNPAELS(0.531)DALKNS(0.322)NILT(0.147)APAVK
sp|P53104|ATG1_YEAST	390	S	6.16424e-05	0.690452	SPNSNLAGHQSMADNPAELS(0.158)DALKNS(0.69)NILT(0.151)APAVK
sp|P53104|ATG1_YEAST	418	S	5.66987e-17	0.999999	YHNS(1)LVSDR
sp|P53104|ATG1_YEAST	424	S	5.66987e-17	0.999933	S(1)FEREYVVVEK
sp|P53104|ATG1_YEAST	429	Y	0.0011172	1	EY(1)VVVEK
sp|P53104|ATG1_YEAST	441	S	3.93136e-24	0.994991	S(0.005)VEVNS(0.995)LADEVAQAGFNPNPIK
sp|P53104|ATG1_YEAST	461	S	1.32812e-33	0.442741	HPT(0.115)S(0.443)T(0.443)QNQNVLLNEQFSPNNQQYFQNQGENPR
sp|P53104|ATG1_YEAST	462	T	1.32812e-33	0.442741	HPT(0.115)S(0.443)T(0.443)QNQNVLLNEQFSPNNQQYFQNQGENPR
sp|P53104|ATG1_YEAST	474	S	0.000560399	0.690939	HPT(0.098)S(0.098)T(0.093)QNQNVLLNEQFS(0.691)PNNQQY(0.021)FQNQGENPR
sp|P53104|ATG1_YEAST	515	S	4.30101e-12	0.999184	RLS(0.999)IS(0.001)SLNPSNALSR
sp|P53104|ATG1_YEAST	517	S	1.95149e-56	0.992396	LSIS(0.992)S(0.008)LNPSNALSR
sp|P53104|ATG1_YEAST	522	S	5.1441e-07	0.756883	LS(0.927)IS(0.067)S(0.007)LNPS(0.757)NALS(0.243)R
sp|P53104|ATG1_YEAST	526	S	4.45918e-58	0.981165	RLS(0.348)IS(0.508)S(0.143)LNPS(0.019)NALS(0.981)R
sp|P53104|ATG1_YEAST	533	S	1.92696e-06	0.977872	ALGIAS(0.978)T(0.022)R
sp|P53104|ATG1_YEAST	584	T	6.84458e-13	1	IDHLQHPET(1)LK
sp|P53104|ATG1_YEAST	590	T	5.69301e-07	0.997391	LDNT(0.997)NIVS(0.002)ILES(0.001)LAAK
sp|P53104|ATG1_YEAST	598	S	0.0010204	0.729155	LDNTNIVS(0.271)ILES(0.729)LAAK
sp|P53104|ATG1_YEAST	608	S	1.04975e-26	0.999992	AFVVYS(1)YAEVK
sp|P53104|ATG1_YEAST	609	Y	0.00124445	0.763945	AFVVY(0.002)S(0.234)Y(0.764)AEVK
sp|P53104|ATG1_YEAST	621	S	8.81583e-22	0.728153	FSQIVPLS(0.728)T(0.211)T(0.061)LK
sp|P53104|ATG1_YEAST	622	T	1.12943e-10	0.466047	FSQIVPLS(0.153)T(0.466)T(0.381)LKGMANFENRR
sp|P53104|ATG1_YEAST	623	T	5.02371e-29	0.712776	FSQIVPLS(0.024)T(0.263)T(0.713)LKGMANFENRR
sp|P53104|ATG1_YEAST	635	S	6.29026e-07	0.918259	S(0.918)MDS(0.082)NAIAEEQDSDDAEEEDETLKK
sp|P53104|ATG1_YEAST	638	S	3.21697e-10	0.95761	S(0.042)MDS(0.958)NAIAEEQDSDDAEEEDETLKK
sp|P53104|ATG1_YEAST	660	Y	2.46142e-09	0.998222	Y(0.998)KEDCLS(0.254)T(0.744)KT(0.004)FGK
sp|P53104|ATG1_YEAST	666	S	6.64856e-16	0.999467	YKEDCLS(0.999)T(0.995)KT(0.006)FGK
sp|P53104|ATG1_YEAST	667	T	6.15159e-40	0.994515	YKEDCLS(0.999)T(0.995)KT(0.006)FGK
sp|P53104|ATG1_YEAST	669	T	0.000107185	0.904335	Y(0.004)KEDCLS(0.806)T(0.286)KT(0.904)FGK
sp|P53104|ATG1_YEAST	680	S	0.00752993	0.662234	TLS(0.063)AT(0.23)S(0.662)QLS(0.038)AT(0.007)FNK
sp|P53104|ATG1_YEAST	683	S	2.60744e-20	0.988058	TLSATS(0.002)QLS(0.988)AT(0.01)FNK
sp|P53104|ATG1_YEAST	710	S	9.41478e-11	0.999995	ALS(1)ILSK
sp|P53104|ATG1_YEAST	726	S	1.07783e-05	0.997977	SMQVTSNWWY(0.002)ES(0.998)QEK
sp|P53104|ATG1_YEAST	730	S	8.57233e-17	0.744747	SMQVTSNWWYESQEKS(0.745)CS(0.255)LR
sp|P53104|ATG1_YEAST	769	S	5.43736e-85	1	FKHAS(1)EVAENQT(1)LEEK
sp|P53104|ATG1_YEAST	776	T	1.34587e-06	1	FKHAS(1)EVAENQT(1)LEEK
sp|P53104|ATG1_YEAST	782	S	1.77198e-10	0.790707	HAS(0.98)EVAENQT(0.024)LEEKGS(0.791)S(0.199)EEPVY(0.006)LEK
sp|P53104|ATG1_YEAST	783	S	4.49913e-10	0.9572	GS(0.043)S(0.957)EEPVYLEK
sp|P53104|ATG1_YEAST	788	Y	6.01946e-07	0.426356	HASEVAENQT(0.06)LEEKGS(0.257)S(0.257)EEPVY(0.426)LEK
sp|P53104|ATG1_YEAST	801	S	3.07772e-05	1	ALEIS(1)KMAAHMELK
sp|P53104|ATG1_YEAST	863	Y	2.21562e-05	0.957789	S(0.01)NDVEDKEKY(0.958)HS(0.033)VLDENDR
sp|P53104|ATG1_YEAST	865	S	2.84915e-74	1	YHS(1)VLDENDR
sp|P53104|ATG1_YEAST	881	S	7.42422e-10	1	YIDS(1)IANR
sp|P40344|ATG3_YEAST	4	S	0.000400359	0.948253	MIRS(0.948)T(0.005)LS(0.023)S(0.023)WR
sp|P40344|ATG3_YEAST	7	S	7.83347e-11	0.983865	STLS(0.984)S(0.016)WR
sp|P40344|ATG3_YEAST	8	S	1.17225e-05	0.854026	STLS(0.145)S(0.854)WREYLT(0.001)PITHK
sp|P40344|ATG3_YEAST	17	T	7.78415e-12	0.276491	EY(0.002)LT(0.052)PIT(0.276)HKS(0.276)T(0.276)FLT(0.058)T(0.058)GQITPEEFVQAGDYLCHMFPTWK
sp|P40344|ATG3_YEAST	20	S	7.78415e-12	0.493521	S(0.494)T(0.494)FLT(0.006)T(0.006)GQIT(0.001)PEEFVQAGDYLCHMFPTWK
sp|P40344|ATG3_YEAST	21	T	7.78415e-12	0.493521	S(0.494)T(0.494)FLT(0.006)T(0.006)GQIT(0.001)PEEFVQAGDYLCHMFPTWK
sp|P40344|ATG3_YEAST	24	T	5.55667e-05	0.272041	EY(0.001)LT(0.014)PIT(0.202)HKS(0.184)T(0.184)FLT(0.272)T(0.099)GQIT(0.045)PEEFVQAGDYLCHMFPTWK
sp|P40344|ATG3_YEAST	111	S	0.0028607	0.341051	GFAEDGDEDDVLEY(0.316)IGS(0.341)ET(0.341)EHVQS(0.002)TPAGGTK
sp|P40344|ATG3_YEAST	113	T	1.43585e-06	0.423677	GFAEDGDEDDVLEY(0.184)IGS(0.389)ET(0.424)EHVQS(0.002)T(0.001)PAGGTK
sp|P38316|ATG12_YEAST	7	S	0.000314362	0.257333	ILES(0.257)ENET(0.208)ES(0.208)DES(0.156)S(0.156)IIS(0.007)T(0.008)NNGTAMER
sp|P38316|ATG12_YEAST	11	T	5.6279e-06	0.432009	ILES(0.145)ENET(0.432)ES(0.199)DES(0.161)S(0.061)IIS(0.002)T(0.001)NNGTAMER
sp|P38316|ATG12_YEAST	13	S	0.00162773	0.308188	ILES(0.148)ENET(0.308)ES(0.308)DES(0.113)S(0.113)IIS(0.005)T(0.005)NNGTAMER
sp|P38316|ATG12_YEAST	16	S	0.000231065	0.445025	ILES(0.028)ENET(0.053)ES(0.12)DES(0.445)S(0.349)IIS(0.002)T(0.002)NNGT(0.001)AMER
sp|P38316|ATG12_YEAST	17	S	2.7974e-10	0.587596	ILES(0.001)ENET(0.013)ES(0.04)DES(0.208)S(0.588)IIS(0.137)T(0.012)NNGTAMER
sp|P38316|ATG12_YEAST	21	T	0.000596603	0.358845	ILESENETESDES(0.001)S(0.003)IIS(0.096)T(0.359)NNGT(0.318)AMERS(0.223)R
sp|P38316|ATG12_YEAST	30	S	0.00212792	1	S(1)RNNQELR
sp|P38316|ATG12_YEAST	38	S	1.62136e-14	0.738877	NNQELRS(0.739)S(0.261)PHTVQNR
sp|P38316|ATG12_YEAST	39	S	0.00030175	0.49991	S(0.5)S(0.5)PHTVQNR
sp|P38316|ATG12_YEAST	55	S	4.62142e-05	0.563002	RLS(0.563)QLGLAS(0.277)DIS(0.157)VDQQVEDS(0.001)S(0.001)S(0.001)GTYEQEETIK
sp|P38316|ATG12_YEAST	64	S	3.64125e-08	0.962643	RLS(0.001)QLGLAS(0.029)DIS(0.963)VDQQVEDS(0.004)S(0.002)S(0.001)GTYEQEETIK
sp|P38316|ATG12_YEAST	113	S	5.3418e-07	1	FQPIGS(1)IGQLKPS(1)VCK
sp|P38316|ATG12_YEAST	120	S	1.7012e-05	1	FQPIGS(1)IGQLKPS(1)VCK
sp|P38316|ATG12_YEAST	153	S	1.40193e-07	0.988511	MDHVYCY(0.006)INNS(0.989)FAPS(0.006)PQQNIGELWMQFK
sp|Q06628|ATG13_YEAST	17	S	6.05955e-06	1	QVLQLIDS(1)FFLK
sp|Q06628|ATG13_YEAST	91	S	3.21173e-05	0.5	QLNS(0.5)S(0.5)HLVRLKDHEGHLWNVCK
sp|Q06628|ATG13_YEAST	92	S	3.21173e-05	0.686224	QLNS(0.314)S(0.686)HLVR
sp|Q06628|ATG13_YEAST	128	S	0.00303071	0.777382	WLIELDNS(0.777)S(0.132)PT(0.091)FK
sp|Q06628|ATG13_YEAST	129	S	3.51711e-11	0.916359	WLIELDNS(0.053)S(0.916)PT(0.03)FK
sp|Q06628|ATG13_YEAST	131	T	6.23448e-39	0.992582	WLIELDNS(0.002)S(0.005)PT(0.993)FK
sp|Q06628|ATG13_YEAST	175	S	0.000240681	0.48175	S(0.482)Y(0.449)NGPQNEGS(0.034)S(0.034)NPIT(0.001)STGPLVSIR
sp|Q06628|ATG13_YEAST	184	S	2.23694e-29	0.499999	SYNGPQNEGS(0.5)S(0.5)NPITSTGPLVSIR
sp|Q06628|ATG13_YEAST	185	S	2.23694e-29	0.499999	SYNGPQNEGS(0.5)S(0.5)NPITSTGPLVSIR
sp|Q06628|ATG13_YEAST	205	S	1.63073e-05	0.99453	TCVLDGS(0.995)KPILS(0.005)K
sp|Q06628|ATG13_YEAST	231	S	2.08359e-97	1	IGLSKPIINTYSNALNES(1)NLPAHLDQK
sp|Q06628|ATG13_YEAST	280	S	5.01321e-08	0.776376	HAS(0.776)VS(0.119)HNS(0.104)QGPQNQPEQEGQSDQDIGK
sp|Q06628|ATG13_YEAST	285	S	7.59671e-39	0.744149	HAS(0.037)VS(0.219)HNS(0.744)QGPQNQPEQEGQSDQDIGKR
sp|Q06628|ATG13_YEAST	298	S	2.24188e-07	0.999886	HASVSHNSQGPQNQPEQEGQS(1)DQDIGKR
sp|Q06628|ATG13_YEAST	344	S	5.18486e-56	0.984679	S(0.985)LS(0.015)LSPCTR
sp|Q06628|ATG13_YEAST	346	S	1.47402e-10	0.999324	SLS(0.999)LSPCTR
sp|Q06628|ATG13_YEAST	355	S	3.78657e-74	1	ANS(1)FEPQSWQK
sp|Q06628|ATG13_YEAST	360	S	1.59262e-14	1	ANSFEPQS(1)WQKK
sp|Q06628|ATG13_YEAST	369	S	8.35169e-05	0.998917	VY(0.001)PIS(0.999)RPVQPFK
sp|Q06628|ATG13_YEAST	382	S	1.72862e-46	0.985185	VGS(0.002)IGS(0.985)QS(0.011)AS(0.002)R
sp|Q06628|ATG13_YEAST	384	S	6.06176e-26	0.882423	VGS(0.007)IGS(0.046)QS(0.882)AS(0.065)R
sp|Q06628|ATG13_YEAST	429	S	2.49627e-16	0.917626	YSS(0.082)S(0.918)FGNIR
sp|Q06628|ATG13_YEAST	441	T	2.60405e-05	0.776174	RHS(0.429)S(0.642)VKT(0.776)T(0.153)ENAEK
sp|Q06628|ATG13_YEAST	449	S	0.00400764	1	TTENAEKVS(1)K
sp|Q06628|ATG13_YEAST	461	S	7.02796e-77	1	SPLQPQES(1)QEDLMDFVK
sp|Q06628|ATG13_YEAST	479	T	1.53402e-07	1	LLEEKPDLT(1)IKK
sp|Q06628|ATG13_YEAST	494	S	1.94941e-109	0.813746	TSGNNPPNINIS(0.814)DS(0.186)LIR
sp|Q06628|ATG13_YEAST	496	S	6.41138e-127	0.997888	TSGNNPPNINIS(0.002)DS(0.998)LIR
sp|Q06628|ATG13_YEAST	531	S	0.00287558	0.33786	GRS(0.338)DS(0.306)HS(0.338)PLPS(0.007)IS(0.008)PS(0.002)MHYGSLNSR
sp|Q06628|ATG13_YEAST	543	S	1.44719e-05	0.461233	SDSHS(0.002)PLPS(0.114)IS(0.42)PS(0.461)MHYGS(0.001)LNS(0.001)R
sp|Q06628|ATG13_YEAST	554	S	0.000253494	1	MS(1)QGANAS(1)HLIAR
sp|Q06628|ATG13_YEAST	560	S	7.73005e-79	1	MS(1)QGANAS(1)HLIAR
sp|Q06628|ATG13_YEAST	570	S	0.00082202	0.582691	GGGNS(0.583)S(0.37)T(0.042)S(0.005)ALNSR
sp|Q06628|ATG13_YEAST	571	S	8.24172e-16	0.941366	GGGNS(0.015)S(0.941)T(0.044)SALNSR
sp|Q06628|ATG13_YEAST	572	T	8.24172e-16	0.708842	GGGNSS(0.233)T(0.709)S(0.058)ALNSR
sp|Q06628|ATG13_YEAST	602	S	1.31895e-05	0.634862	QGMSGLPPIFGGES(0.635)T(0.169)S(0.169)Y(0.028)HHDNK
sp|Q06628|ATG13_YEAST	604	S	0.00119558	0.31246	QGMS(0.001)GLPPIFGGES(0.312)T(0.312)S(0.312)Y(0.062)HHDNK
sp|Q06628|ATG13_YEAST	637	S	1.78872e-47	0.976862	LLNQMGNS(0.977)AT(0.023)K
sp|Q06628|ATG13_YEAST	639	T	0.000185254	0.767737	LLNQMGNS(0.232)AT(0.768)K
sp|Q06628|ATG13_YEAST	643	S	5.20185e-10	0.996898	FKS(0.997)S(0.992)IS(0.011)PR
sp|Q06628|ATG13_YEAST	644	S	8.81631e-06	0.992464	FKS(0.997)S(0.992)IS(0.011)PR
sp|Q06628|ATG13_YEAST	652	S	1.82956e-13	0.999958	SIDS(1)IS(0.095)S(0.13)S(0.774)FIK
sp|Q06628|ATG13_YEAST	654	S	0.00324884	0.553226	SIDS(0.008)IS(0.553)S(0.219)S(0.219)FIK
sp|Q06628|ATG13_YEAST	655	S	2.03614e-46	0.510899	SIDS(0.001)IS(0.056)S(0.511)S(0.432)FIK
sp|Q06628|ATG13_YEAST	656	S	1.82956e-13	0.829611	SIDS(1)IS(0.054)S(0.116)S(0.83)FIK
sp|Q06628|ATG13_YEAST	671	S	0.000312141	0.972642	QPY(0.001)HY(0.014)S(0.973)QPT(0.006)T(0.006)APFQAQAK

## Sheet: Atg3_pSTY_in_vivo_tims
Proteins	Positions within proteins	Amino acid	PEP (identification posterior error probability)	Phosphosite localication probability	Phospho (STY) Probabilities
sp|P40344_FLAG|ATG3_FLAG_YEAST	4	S	5.43e-06	0.660896	S(0.661)T(0.142)LS(0.192)S(0.005)WREYLTPITHK
sp|P40344_FLAG|ATG3_FLAG_YEAST	5	T	5.71e-09	0.711045	S(0.278)T(0.711)LS(0.01)SWREYLTPITHK
sp|P40344_FLAG|ATG3_FLAG_YEAST	7	S	7.04e-54	0.987943	ST(0.002)LS(0.988)S(0.011)WREYLTPITHK
sp|P40344_FLAG|ATG3_FLAG_YEAST	8	S	3.76e-42	0.998177	STLS(0.002)S(0.998)WREYLTPITHK
sp|P40344_FLAG|ATG3_FLAG_YEAST	14	T	2.75e-05	0.902415	STLS(0.001)S(0.004)WREY(0.001)LT(0.902)PIT(0.091)HK
sp|P40344_FLAG|ATG3_FLAG_YEAST	53	S	0.00128606	0.265743	WNEES(0.266)S(0.266)DIS(0.266)Y(0.203)RDFLPK
sp|P40344_FLAG|ATG3_FLAG_YEAST	54	S	1.75e-12	0.875931	WNEES(0.123)S(0.876)DIS(0.001)YRDFLPK
sp|P40344_FLAG|ATG3_FLAG_YEAST	57	S	2.66e-09	0.813812	WNEES(0.025)S(0.161)DIS(0.814)Y(0.001)RDFLPK
sp|P40344_FLAG|ATG3_FLAG_YEAST	111	S	9.15e-92	0.893548	GFAEDGDEDDVLEY(0.01)IGS(0.894)ET(0.094)EHVQS(0.002)T(0.001)PAGGTK
sp|P40344_FLAG|ATG3_FLAG_YEAST	113	T	8.56e-20	0.471634	GFAEDGDEDDVLEY(0.03)IGS(0.472)ET(0.472)EHVQS(0.016)T(0.007)PAGGT(0.003)K
sp|P40344_FLAG|ATG3_FLAG_YEAST	119	T	5.9e-14	0.531791	GFAEDGDEDDVLEY(0.005)IGS(0.053)ET(0.053)EHVQS(0.244)T(0.532)PAGGT(0.113)K
sp|P40344_FLAG|ATG3_FLAG_YEAST	150	T	2.71e-235	1	EEDENDDT(1)EEFNAKGGLAKDMAQER
sp|P40344_FLAG|ATG3_FLAG_YEAST	306	T	0.00282311	0.655249	FIT(0.007)S(0.007)VT(0.168)PS(0.048)IQHDY(0.115)T(0.655)MEGW
