# Supplementary material for: Multilayered regulation of autophagy by the Atg1 kinase orchestrates spatial and temporal control of autophagosome formation
Source: Mol Cell. 2021 Dec 16;81(24):5066–5081.e10. doi: 10.1016/j.molcel.2021.10.024 (PMC8693860; doi:10.1016/j.molcel.2021.10.024)
Supplement: Table S4. DNA oligonucleotides used in this study, related to STAR Methods [file mmc3.xlsx]

## Sheet: Sheet1
SUPPLEMENTAL INFORMATION
Supplemental Table 4. DNA oligonucleotides used in this study.
Related to STAR Methods
Oligonucleotide Name	Sequence
ASZ_024 ScAtg8_GST_BamHI_Fw	GGATCCAGTTGGAAGTTTTGTTTCAAGGTCCTATGAAGTCTACATTTAAGTCTGAATATCCATTTG
ASZ_025 ScAtg8_EcoRI_Rv	GAATTCTTAGCCAAATGTATTTTCTCCTGAGTAAGTGAC
ASZ_093 StrepII*_BssHII_Fw	GCGCGCATGTGGAGTCACCCGCAGTTCGAGAAGGGATCTGCTGGATCTGCTGCAG
ASZ_104 StrepII2x/FLAG*_NdeI_Fw	CATATGGATTATAAAGATGATGATGATAAAGGATCTGCTGCTTCTTGGAGTCACCCGCAGTTCGAGAAG
ASZ_106 ScAtg8_StrepII_Fw	GAAAAATTGGAAGTTTTGTTTCAAGGTCCTATGAAGTCTACATTTAAGTCTGAATATCC
ASZ_117 StrepII2x*_Rv_NotI	GCGGCCGCTTACTTCTCGAACTGCGGGTGACTCCATCCAGCACCAGATCCTGCAGCAG
ASZ_135 MX_universal_Fw	CGTACGCTGCAGGTCGACGG
ASZ_136 MX_universal_Rv	ATCGATGAATTCGAGCTCGTTTTCG
ASZ_142 SF_BssHII_Fw	GCGCGCATGGATTATAAAGATGATGATGATAAAGGATC
ASZ_193 ScAtg1_StrepII2x-fusion	GAAAAATTGGAAGTTTTGTTTCAAGGTCCTATGGGAGACATTAAAAATAAAGATCACACAACC
ASZ_195 ScAtg1_NotI_Rv	GCGGCCGCTTAATTTTGGTGGTTCATCTTCTGCCTCAATATTTTC
ASZ_197 ScAtg13_XmaI_Fw	CCCGGGatgGTTGCCGAAGAGGACATCGAG
ASZ_198 ScAtg13_NheI_Rv	GCTAGCTTAACCTTCTTTAGAAAGGTTCATATCACTCATG
ASZ_199 ScAtg13_SpeI-1Δ_Fw	CTGGTAAGTATCCGGACGTGTGTCCTTG
ASZ_200 ScAtg13_SpeI-1Δ_Rv	CAAGGACACACGTCCGGATACTTACCAGTGGGCCCGTGGAAGTTATTG
ASZ_201 ScAtg13_SpeI-2Δ_Fw	CAAGAGGCGGTGGGAATTCATCTACGAGTGCCTTGAATAGTAGAAGGAATTC
ASZ_202 ScAtg13_SpeI-2Δ_Rv	GTAGATGAATTCCCACCGCCTCTTG
ASZ_203 ScAtg17_BssHII_Fw	GCGCGCATGAACGAAGCAGATGTTACAAAATTTGTTAATAATG
ASZ_204 ScAtg17_NotI_Rv	GCGGCCGCTTAAGGATTCTTCACGTTGTAATTTAAAGTGTACAG
ASZ_205 ScAtg29_XmaI_Fw	CCCGGGatgATTATGAATAGTACAAACACAGTTGTATATATCAAAG
ASZ_206 ScAtg29_NheI_Rv	GCTAGCTTAGAATTGCAATCTGTCCATTAGCGC
ASZ_207 ScAtg31_BssHII_Fw	GCGCGCATGAATGTTACAGTTACTGTTTATGATAAAAATGTCAAG
ASZ_208 ScAtg31_NotI_Fw	GCGGCCGCTTATACGGAATTGGAGAGCATTTGTAATTGTTC
ASZ_215 ScAtg1_SQ1_Fw	GATAGCAGATTTCGGGTTTGCAAG
ASZ_216 ScAtg1_SQ2_Fw	CATTGGCAGACGAGGTTGCTCAAG
ASZ_226 ScAtg29_XmaI_Fw	CCCGGGATGATTATGAATAGTACAAACACAGTTGTATATATCAAAG
ASZ_227 ScAtg29_NheI_Rv	GCTAGCTTAGAATTGCAATCTGTCCATTAGCGC
ASZ_243 KanMX4_specific_Rv	CGCGGCCTCGAAACGTGAGTC
ASZ_244 KanMX4_specific_Fw	CAGGATCTTGCCATCCTATGGAACTGC
ASZ_245 Nat1_specific_Rv	GCGGTACCGGTAAGCCGTGTCGTC
ASZ_246 Nat1_specific_Fw	GTACGACGGCACCGCCTCGGACGGC
ASZ_254 ScAtg31_XmaI_Fw	CCCGGGATGAATGTTACAGTTACTGTTTATGATAAAAATGTCAAG
ASZ_255 ScAtg31_NheI_Rv	GCTAGCTTATACGGAATTGGAGAGCATTTGTAATTGTTC
ASZ_257 ScVps34_NotI_Rv	GCGGCCGCTTAGGTCCGCCAGTATTGTGCCAGATTATG
ASZ_259 ScVps15_NheI_Rv	GCTAGCTTATTGGAAGATTCCAATAAGCCCTGAGTTATCAC
ASZ_260 ScAtg6_BssHII_Fw	GCGCGCatgAAGTGCCAAACATGTCACTTACCCCTG
ASZ_261 ScAtg6_NotI_Rv	GCGGCCGCTTAGTTTCCGCTGATGGTCTTATCATTGTAATTC
ASZ_262 ScAtg6_SpeIΔ_Fw	CTGGTTCGTTTACAAGAAAAGAAAGTTCAACTGG
ASZ_263 ScAtg6_SpeIΔ_Rv	CCAGTTGAACTTTCTTTTCTTGTAAACGAACCAGTTCTCCATCTAAGTCATCATCTGTC
ASZ_264 ScAtg6_BstZ17IΔ_Fw	AGCATACCAGAATCAGTGGTACCTTGGAAGG
ASZ_265 ScAtg6_BstZ17IΔ_Fw	CCTTCCAAGGTACCACTGATTCTGGTATGCTGCCTAATCTCAATCCATTTATAGTGGC
ASZ_266 ScAtg14_XmaI_Fw	CCCGGGATGCATTGCCCAATTTGCCACCATAG
ASZ_267 ScAtg14_NheI_Rv	GCTAGCTTAGCCTACCACGTACCATCGGTCATG
ASZ_272 SF-tag_BssHII_Fw	GCGCGCATGGATTATAAAGATGATGATGATAAAGGATCTGC
ASZ_279 ScVps34_SQ_Fw	CACTCCACATTGAAGTTTTACGATCCTG
ASZ_280 ScVps15_SQ-1_Fw	CTCATGGAGGAAATGAATTCTACCG
ASZ_281 ScVps15_SQ-2_Rv	CTCAGCACTGCAATGATAACTCAATG
ASZ_282 ScVps15_SQ-3_Rv	CTGCTGAAGACAGAAATTGGATTGATAAG
ASZ_259 ScVps15_NheI_Rv	GCTAGCTTATTGGAAGATTCCAATAAGCCCTGAGTTATCAC
ASZ_283 Atg7_SH-SUMO*_BamHI_Fw	GGATCCGAATTGGAAGTTTTGTTTCAAGGTCCTATGTCGTCAGAAAGGGTCTTAAGTTATGC
ASZ_284 Atg7_SH-SUMO*_NotI_Rv	GCGGCCGCTTAAGCAATCTCATCAGATTCATCATCTTCC
ASZ_286 Atg3_NdeI_Fw	CATATGATTAGATCTACACTAAGTAGTTGGAGAG
ASZ_287 Atg3_NdeIΔ_Fw	CACATGTTTCCCACCTGGAAGTGGAACG
ASZ_288 Atg3_NdeIΔ_Rv	CGTTCCACTTCCAGGTGGGAAACATGTGACATAAATAATCACCTGCTTGTAC
ASZ_302 Atg3_StrepII_Rv	CCAAGGACCTTGAAACAAAACTTCCAACCAACCTTCCATGGTATAGTCATGTTGTATACTC
ASZ_363 Atg8_NMC_SF_Fw	GAAAAATTGGAAGTTTTGTTTCAAGGTCCTATGAAGGCTGCATTTAAGGCTGAATATCC
ASZ_368 Atg10_XmaI_Fw	CCCGGGATGATTCCTTACCAGGAGTGGCATAGC
ASZ_369 Atg10_NheI_Rv	GCTAGCTTATGAATCTTCATAACCTAACCAACTAAATATG
ASZ_370 Atg12_BssHII_Fw	GCGCGCATGAGTAGGATCCTAGAGAGCGAAAATG
ASZ_371 Atg12_NotI_Rv	GCGGCCGCTTAACCAAACGCTACGGATGCACAATAACTTAC
ASZ_373 Atg5_XmaI_Fw	CCCGGGATGAATGACATTAAACAATTACTTTGGAATGGTG
ASZ_374 Atg5_StrepII2x_Rv	CCAAGGACCTTGAAACAAAACTTCCAAGAGCTCAGAGGAAGCTTTATCGCCGC
ASZ_375 Atg16_BssHII_Fw	GCGCGCATGGGCAATTTCATTATAACAGAAAGGAAG
ASZ_376 Atg16_NotI_Rv	GCGGCCGCTTATTTCGTTCCATCTATTTCGCTGTTCATG
ASZ_379 Atg9_NotI_Rv	GCGGCCGCTTATCTTCCGACGTCAGACTTCTTGTAATAC
ASZ_381 ScAtg13_Strep_Fusion_Fw	GAAAAATTGGAAGTTTTGTTTCAAGGTCCTATGGTTGCCGAAGAGGACATCGAG
ASZ_384 ScAtg4_StrepII2x_Rv	CCAAGGACCTTGAAACAAAACTTCCAAGCATTTTTCATCAATAGGACTGTGAATACC
ASZ_385 StrepII2x*_Rv_EcoRI	GAATTCTTACTTCTCGAACTGCGGGTGACTCC
ASZ_386 Atg7_BssHII_Fw	GCGCGCATGTCGTCAGAAAGGGTCTTAAGTTATGC
ASZ_389 Atg9_SQ_Fw	GGTAATCAAAAGCATGGCACTAAATA
ASZ_390 Atg9_SQ_Fw	GTGATACAGCAGCTAATGTACTTGAAG
ASZ_387 Atg1_LIR_Y429A/V432A_SOE_Fw	GCTGTGGTGGCAGAGAAGAAATCGGTTGAAGTTAATTCATTG
ASZ_388 Atg1_LIR_Y429A/V432A_SOE_Rv	CAACCGATTTCTTCTCTGCCACCACAGCTTCTCTTTCAAAGCTTCTATCTGAAAC
ASZ_394 Atg4_BssHII_Fw	GCGCGCATGCAGAGGTGGCTACAACTGTGG
ASZ_398 Atg10_Strep_Rv	CCAAGGACCTTGAAACAAAACTTCCAATGAATCTTCATAACCTAACCAACTAAATATG
ASZ_401 Atg38_BssHII_Fw	GCGCGCATGAGTACTTTAGCGGAAGTTTATACTATTATTGAGGACGCCGAACAGG
ASZ_402 Atg38_NotI_Fw	GCGGCCGCTTAGTTTTTTTGCTTATCCCTTCTTTGCTTC
ASZ_407 ScVps15_XmaI_Rv	GAAAAATTGGAAGTTTTGTTTCAAGGTCCTATGGCGGCACAATTATCACTAGTGGTCCAAG
ASZ_409 ScAtg14_FLAG_NheI_Rv	GCTAGCTTATTTATCATCATCATCTTTATAATCGCCTACCACGTACCATCGGTCATG
ASZ_414 URA3_uni_Fw	atgtcgaaagctacatataaggaacgtgc
ASZ_415 URA3-Term_uni_Rv	CTGTGCGGTATTTCACACCGCATAG
ASZ_422 Vps34_BssHII_Fw	GCGCGCATGTCACTGAACAACATAACATTCTGTGTC
ASZ_423 Atg13_Promoter_NdeI_Fw	CATATGGCCACCCGCTAATACTTTTATTTCTGTTCAAC
ASZ_424 Atg13_Promoter_Rv	GCACGTTCCTTATATGTAGCTTTCGACATGACTCATGCTATTCAACCGGGCTGTATG
ASZ_425 Atg13_Term_URA3_Fw	ctatgcggtgtgaaataccgcacagCTTTGTTATCGATATTCTTACCTCTTGAAGATCC
ASZ_426 Atg13_Term_NotI_Fw	GCGGCCGCCATATAGACAAGCACAAAGTACATGAGCTAAAG
ASZ_427 Atg13_Term_KanMX4_Fw	CGAAAACGAGCTCGAATTCATCGATCTTTGTTATCGATATTCTTACCTCTTGAAGATCC
ASZ_428 Atg13_Term_KanMX4_Rv	CCGTCGACCTGCAGCGTACGAGAAACAAATCCATTATGGCTAATCTTTTTTATTTCAG
ASZ_435 Atg1_D211A_SOE_Fw	GATCTACAACTTACCCATTTTAAAGATAGCAGCTTTCGGGTTTGCAAGATTTTTGCCAAAC
ASZ_436 Atg1_D211A_SOE_Rv	GCTGCTATCTTTAAAATGGGTAAGTTGTAGATC
ASZ_445 ScVps15_SQ-4_Fw	CCAACGTCCTATCACATGCATTCTCC
ASZ_447 ScVps34_SQ2_Fw	CATACATCTTAGGTGTCGGCGATAG
ASZ_496 Atg18_XmaI_Fw	CCCGGGATGTCTGATTCATCACCTACTATCAACTTTATTAATTTC
ASZ_498 Atg2_BssHII_Fw	GCGCGCATGGCATTTTGGTTACCTCAAAATATACAAAAGC
ASZ_499 Atg2_Strep_Rv	GATGAGACCAAGGACCTTGAAACAAAACTTCCAACGAATCAGTCCGATTGGACTTGTACTTATC
ASZ_502 Atg2_SQ-1_Fw	GCGCCATGGAAGAGCAATCAAATG
ASZ_503 Atg2_SQ-2_Fw	CGAACTTGCAATCCCCTCTACAACTG
ASZ_504 Atg2_SQ-3_Fw	GAATACACTCTTCCTAATAGATGACTATCAG
ASZ_505 Atg2_SQ-4_Fw	CTGCTAACAAAAACAATGTCACAGATTTGAG
ASZ_506 Atg1_gen_Fw	CCATTTCCCCCATCAGCATCAGTTTGTG
ASZ_507 Atg1_gen_Rv	GATATGTATAGCCAAAGGCAAGTACTAAACGCAAC
ASZ_523 Atg12_Strep_Fw	GAAAAATTGGAAGTTTTGTTTCAAGGTCCTATGAGTAGGATCCTAGAGAGCGAAAATG
ASZ_532 ScAtg8_R117_EcoRI_Rv	GAATTCTTACCTGCCAAATGTATTTTCTCCTGAGTAAG
ASZ_538 Atg12_Term_URA3_Fw	ctatgcggtgtgaaataccgcacagCATCGAAAGTGTTTGATTACTTTCTATTTGGC
ASZ_539 Atg12_Term_NotI_Fw	GCGGCCGCCTCGTTAATTATATTTTATGACATCTGAAAATACTAGC
ASZ_540 Atg12_Promoter_NheI_Fw	GCTAGCGATCCCAACCGATTTCACCAGTAGTACTCGG
ASZ_541 Atg12_Promoter_URA3_Rv	GCACGTTCCTTATATGTAGCTTTCGACATACTGTCATTGGTTCACTCTACTGTAGAATATACAG
ASZ_542 Atg12_Term_KanMX4_Rv	GATCCGTCGACCTGCAGCGTACGAAATACGTGCTAACTGTGTTTCTTCCTTAATGC
ASZ_543 Atg12_Term_KanMX4_Fw	CGAAAACGAGCTCGAATTCATCGATCATCGAAAGTGTTTGATTACTTTCTATTTGGC
ASZ_556 Atg12_Promoter_Rv	GCAGATCCTTTATCATCATCATCTTTATAATCCATACTGTCATTGGTTCACTCTACTGTAGAATATAC
ASZ_577 Atg1_Pro_URA3_Rv	GCACGTTCCTTATATGTAGCTTTCGACATTTTCTTAATTTCTCGTCTGGTGTTGTAAAAGAGATTTG
ASZ_578 Atg1_Term_URA3_Fw	ctatgcggtgtgaaataccgcacagTATTCAAATTTTATTTTCCCTTTGTGTTTTGTTTTGTTTTTATTTCTAC
ASZ_579 Atg1_Term_URA3_Fw	CGAAAACGAGCTCGAATTCATCGATTATTCAAATTTTATTTTCCCTTTGTGTTTTGTTTTGTTTTTATTTCTAC
ASZ_580 Atg1_Term_KanMX4_Rv	GATCCGTCGACCTGCAGCGTACGCTTTAATGACGAACTCGTAAAGCATTTCGAG
ASZ_581 Atg1_gen_NheI_Fw	GCTAGCCCATTTCCCCCATCAGCATCAGTTTGTG
ASZ_582 Atg1_gen_Rv	GCGGCCGCGATATGTATAGCCAAAGGCAAGTACTAAACGCAAC
ASZ_587 Atg3_Promoter_BamHI_Fw	GGATCCGTCTTCTGGAATCTCTCCAACGTTTTCTACCGTTC
ASZ_588 Atg3_Promoter_Rv	GCACGTTCCTTATATGTAGCTTTCGACATGATAATAAAATTGTATTTACTCCTTTGTACTTCTTTGTTCC
ASZ_589 Atg3_Term_Fw	ctatgcggtgtgaaataccgcacagGGTTTCAATGTTAATACTGACATAAATTATGAATATTCAC
ASZ_590 Atg3_Term_NotI_Rv	GCGGCCGCGTAGCCTTTTCTATGTATTTGTAAAAAGAAACCTAGCG
ASZ_591 Atg3-Term:KanMX4_Rv	CCGTCGACCTGCAGCGTACGGTCAAAAAAAAAAGTATCAATATAGACAAAGGAAGGAC
ASZ_592 Atg3_Downstream_Fw	CGAAAACGAGCTCGAATTCATCGATGGTTTCAATGTTAATACTGACATAAATTATGAATATTCAC
ASZ_604 Atg18_StrepII2x_Rv	CCAAGGACCTTGAAACAAAACTTCCAAATCCATCAAGATGGAATACTGTGACAATATTAAGC
ASZ_642 Atg10_NdeI_Fw	CATATGATTCCTTACCAGGAGTGGCATAGC
ASZ_643 neonGreen_Fw	ATGGTAAGCAAAGGTGAAGAGGACAATATGGC
ASZ_644 neonGreen_Rv	CATTTTGTAAAGCTCATCCATACCCATAACATCGGTAAAC
ASZ_647 neonGreen_Fw	GGATCTGCTGGAATGGTAAGCAAAGGTGAAGAGGACAATATGGC
ASZ_648 neonGreen_Rv	TTATTTGTAAAGCTCATCCATACCCATAACATCGGTAAAC
ASZ_649 neonGreen_Term_Fw	CGATGTTATGGGTATGGATGAGCTTTACAAATAAAAATGGTAAAGTTTTATTTTAAAGGGCACAACTAAAG
ASZ_650 Atg13_neonGreen_C-terminal_Rv	CTTCACCTTTGCTTACCATTCCAGCAGATCCACCTTCTTTAGAAAGGTTCATATCACTCATG
ASZ_651 Atg17_StrepII2x_Fw	GAAAAATTGGAAGTTTTGTTTCAAGGTCCTATGAACGAAGCAGATGTTACAAAATTTGTTAATAATG
ASZ_664 Atg3_S111A_T113A_Fw	GAAGATGATGTTCTGGAATACATAGGAGCTGAAGCTGAACATGTGCAAAGTACGCCTGCG
ASZ_665 Atg3_S111A_T113A_Rv	GCTTCAGCTCCTATGTATTCCAGAACATCATCTTCATCTC
ASZ_699 Atg8_M1C_USER_Fw	AAGGTCCTUGCAAGTCTACATTTAAGTCTGAATATCCATTTG
ASZ_700 Atg8_M1C_USER_Rv	AAGGACCTUGAAACAAAACTTCCAATTTTTCAAATTGAGGATGAG
ASZ_715 NAT1_KanMX4_uni_Fw	CGTACGCTGCAGGTCGACGGATCCCCGGGTTAATTAAggcgcgccag
ASZ_716 NAT1_KanMX4_uni_Rv	ATCGATGAATTCGAGCTCGTTTTCGACACTGGATGGCGGCGTTAGTATCGAATC
ASZ_761 Rts1_Strep_Fw	GAAAAATTGGAAGTTTTGTTTCAAGGTCCTATGATGCGTGGTTTCAAGCAAAGATTAATAAAGAAG
ASZ_762 Rts1_NotI_Rv	GCGGCCGCTTACTGTATCTCGCTGTCACAATCATTTTCGTTCTC
ASZ_763 Tpd3_BssHII_Fw	GCGCGCATGTCTGGAGCAAGATCAACAACGGCAG
ASZ_764 Tpd3_NotI_Rv	GCGGCCGCTTAATTTTTTAAAAGTTCTTGACATTCTGCCAAACTTTTC
ASZ_767 Pph22_XmaI_Fw	CCCGGGATGGATATGGAAATTGATGACCCTATGCATGG
ASZ_768 Pph22_NheI_Rv	GCTAGCTTATAAGAAATAATCCGGTGTCTTCCTGGTGACGGTTGG
ASZ_769 Rts1_SQ_Fw	CAACACCCACAAAACTTAACCCTGACACAG
ASZ_770 Atg9_BssHII_Fw	GCGCGCATGGAGAGAGATGAATACCAGTTACCCAAC
ASZ_771 Atg9_Strep_Rv	GATGAGACCAAGGACCTTGAAACAAAACTTCCAATCTTCCGACGTCAGACTTCTTGTAATAC
ASZ_778 Atg3(N)_NdeI_Fw	CATATGATTAGAGCTGCACTAGCTGCTTGGAGAGAATATCTTACCCCCATAACGC
ASZ_782 Atg3_S20A_Fw	AAAGCTACCUTTTTAACCACAGGTCAAATAACTCCTGAGGAG
ASZ_783 Atg3_S20A_Rv	AGGTAGCTTUGTGCGTTATGGGGGTAAGATATTCTCTCC
ASZ_784 Atg3_T21A_Fw	AAATCTGCCUTTTTAACCACAGGTCAAATAACTCCTGAGGAG
ASZ_785 Atg3_T21A_Rv	AGGCAGATTUGTGCGTTATGGGGGTAAGATATTCTCTCC
ASZ_786 Atg3_T14A_Fw	AAATCTACCUTTTTAACCACAGGTCAAATAACTC
ASZ_787 Atg3_T14A_Rv	AGGTAGATTUGTGCGTTATGGGGGCAAGATATTCTCTCCAACTACTTAGTGTAG
ASZ_788 Atg3_T17A_Rv	AGGTAGATTUGTGCGCTATGGGGGTAAGATATTCTCTCCAACTAC
ASZ_789 Atg3_T29A_Fw	ATAGCTCCUGAGGAGTTTGTACAAGCAGGTGATTATTTA
ASZ_790 Atg3_T29A_Rv	AGGAGCTAUTTGACCTGTGGTTAAAAAGGTAG
ASZ_793 Atg3_T29E_Fw	ATAGAGCCUGAGGAGTTTGTACAAGCAGGTGATTATTTA
ASZ_794 Atg3_T29E_Rv	AGGCTCTAUTTGACCTGTGGTTAAAAAGGTAG
ASZ_795 Atg3_S20D_Fw	AAAGATACCUTTTTAACCACAGGTCAAATAACTCCTGAGGAG
ASZ_796 Atg3_S20D_Rv	AGGTATCTTUGTGCGTTATGGGGGTAAGATATTCTCTCC
ASZ_797 Atg3_T14E_Rv	AGGTAGATTUGTGCGTTATGGGCTCAAGATATTCTCTCCAACTACTTAGTGTAG
ASZ_798 Atg3_S20E_Fw	AAAGAGACCUTTTTAACCACAGGTCAAATAACTCCTGAGGAG
ASZ_799 Atg3_S20E_Rv	AGGTCTCTTUGTGCGTTATGGGGGTAAGATATTCTCTCC
ASZ_800 Atg3_S20N_Fw	AAAAACACCUTTTTAACCACAGGTCAAATAACTCCTGAGGAG
ASZ_801 Atg3_S20N_Rv	AGGTGTTTTUGTGCGTTATGGGGGTAAGATATTCTCTCC
ASZ_884 Atg3_S20C_Fw	AAATGCACCUTTTTAACCACAGGTCAAATAACTCCTGAGGAG
ASZ_885 Atg3_S20C_Rv	AGGTGCATTUGTGCGTTATGGGGGTAAGATATTCTCTCC
ASZ_937 Atg3_G26P_USER_Fw	ACCTCAAAUAACTCCTGAGGAGTTTGTACAAGCAGGTG
ASZ_938 Atg3_G26P_USER_Rv	ATTTGAGGUGTGGTTAAAAAGGTAGATTTGTGCGTTATG
ASZ_941 Atg3(N) S4A_T5A_S7A_S8A_Rv	AGCAGCTAGUGCAGCTCTAATCATGATAATAAAATTGTATTTACTCCTTTG
ASZ_942 Atg3(N) S4A_S7A_S8A_Rv	AGCAGCTAGUGTAGCTCTAATCATGATAATAAAATTGTATTTACTCCTTTG
ASZ_943 Atg3(N)_S/T>D/E	CATATGATTAGAGATGAACTAGATGATTGGAGAGAATATCTTACCCCCATAACGC
ASZ_944 Atg3(N)_S7D_S8D_Fw	ACTAGATGAUTGGAGAGAATATCTTACCCCCATAACGC
ASZ_945 Atg3(N)_S4D_T5E_Rv	ATCATCTAGUTCATCTCTAATCATGATAATAAAATTGTATTTACTCCTTTG
ASZ_946 ScAtg1_S421A_S424A_Fw	AGTTGCAGAUAGAGCCTTTGAAAGAGAATATGTGGTGGTAGAGAAGAAATCGG
ASZ_947 ScAtg1_S418A_Fw	ATCTGAAACUAGGGCATTATGGTATTTATTATTTGAAGCCTTTTTATCTACG
ASZ_967 ScAtg13_SH-SUMO_3C_BamHI_Fw	GGATCCGAATTGGAAGTTTTGTTTCAAGGTCCTatgGTTGCCGAAGAGGACATCGAG
ASZ_968 ScAtg13_FLAG_Rv	GCGGCCGCTTATTTATCATCATCATCTTTATAATCACCTTGAAAATACAAATTTTCACCTTCTTTAGAAAGGTTCATATCACTCATG
ASZ_984 Atg13_S379A_SOE_Fw	CGAGACCTGTTCAACCATTTAAAGTTGGTGCAATTGGAAGTCAAAGTGCGAGCAGAAATC
ASZ_985 Atg13_S379A_SOE_Rv	GCACCAACTTTAAATGGTTGAACAGGTCTCG
ASZ_986 Atg13_S428A_S429A_SOE_Fw	CAGTGTTGGAAGCACCTCAAAGTATTCCGCCGCCTTTGGGAACATTCGTCGTCACTCAAGTG
ASZ_987 Atg13_S428A_S429A_SOE_Rv	CGGCGGAATACTTTGAGGTGCTTCCAACACTG
ASZ_1012 Atg13_dHORMA_SOE_XmaI_Fw	CCCGGGATGACAAACGACGAATTATTTTCAGCTCGACATGCATC
ASZ_1023 ScAtg1_S421A_S424A_dAIM_Fw	AGTTGCAGAUAGAGCCTTTGAAAGAGAAGCTGTGGTGGCAGAGAAGAAATCGG
ASZ_1024 Atg1_S421A_S424A_dAIM_Rv	CTTCAACCGATTTCTTCTCTGCCACCACAGCTTCTCTTTCAAAGGCTCTATCTGCAACTAG
ASZ_1025 Atg3_T21A_Fw	AAATCTGCCUTTTTAACCACAGGTCAAATAACTCCTGAGG
ASZ_1079 Atg1-neonGreen_Rv	CTTCACCTTTGCTTACCATATTTTGGTGGTTCATCTTCTGCCTCAATATTTTCAAC
ASZ_1080 Atg1-neonGreen_Fw	GGATGAGCTTTACAAATAAGTGATGCATAATATGGTTTTCTTATTAAGTACAAATG
ASZ_1092 bleMX4_Confirm_Fw	GCACGATGGCCGCTTTGGTCGACCCG
ASZ_1093 bleMX4_Confirm_Rv	GCCGGCGTCCCGGAAAACGATTCCGAAGC
ASZ_1172 ScAtg4_C147A_USER_Fw	ATATTGGGUGGGGGGCCATGATAAGGACAGGACAAAGTTTGTTGG
ASZ_1173 ScAtg4_C147A_USER_Rv	ACCCAATAUCAGTGTTAAAGCAATCAGGATTTG
ASZ_1174 pETDuet-1_USER_uni_NotI_Fw	AGCGGCCGCaUaatgcttaagtcgaacagaaagtaatcg
ASZ_1175 Atg16_FLAG-tag_NotI_USER_Rv	ATGCGGCCGCUTATTTATCATCATCATCTTTATAATCTTTCGTTCCATCTATTTCGCTGTTCATGGC
ASC_116 ScAtg1_dMIT_aa1-587_NotI_Rv	GCGGCCGCTTATAATTTCAGTGTCTCTGGATGCTGTAGGTGATC
ASC_127 ScAtg13_TEV_Myc_NheI_Rv	GCTAGCTTACAAATCTTCTTCAGAAATCAATTTTTGTTCACCTTGAAAATACAAATTTTCACCTTCTTTAGAAAGG
ASC_132 Atg13_dHORMA_SH-SUMO*_Fw	GGATCCGAATTGGAAGTTTTGTTTCAAGGTCCTATGACAAACGACGAATTATTTTCAGCTCGACATGCATC
ASC_133 Atg13_Myc_Rv_NotI	GCGGCCGCTTACAAATCTTCTTCAGAAATCAATTTTTGTTCACCTTCTTTAGAAAGGTTCATATCACTCATG
ASC_134 Atg13_dN(aa459)_SH-SUMO*_Fw	GGATCCGAATTGGAAGTTTTGTTTCAAGGTCCTATGCAAGAATCACAAGAAGATTTAATGGATTTTGTTAAATTACTCG
ASC_135 Atg13_Myc_Rv_aa521_NotI	GCGGCCGCTTACAAATCTTCTTCAGAAATCAATTTTTGTTCGTCCATGGATAAACTTACGGATAAATCTTCAC
ASC_139 Hrr25_4_SH-SUMO*_BamHI_Fw	GGATCCGAATTGGAAGTTTTGTTTCAAGGTCCTATGGACTTAAGAGTAGGAAGGAAATTTCGTATTGGC
ASC_140 Hrr25_4_SH-SUMO*_BamHI_Fw	GCGGCCGCTTACAACCAAATTGACTGGCCAGCTGGTTTATCTTG
ASC_147 Atg1_Kinase_domain deletion_[356-897]_Fw	GGATCCGAATTGGAAGTTTTGTTTCAAGGTCCTATGTCTGAGTATTTATCTAAACAGCCAAAGAGTCCG
ASC_150 Atg8ΔR117ΔG116_EcoRI_Rv	GAATTCTTAAAATGTATTTTCTCCTGAGTAAGTGACATACAAAAAC
ASC_153 Sic1_SH-SUMO*_Fusion_BamHI_Fw	GGATCCGAATTGGAAGTTTTGTTTCAAGGTCCTATGACTCCTTCCACCCCACCAAGGTCCAG
ASC_154 Sic1_NotI_Rv	GCGGCCGCTTAATGCTCTTGATCCCTAGATTGAAACAATGC
ASC_160 Tpk1_SH-SUMO*_Fusion_BamHI_Fw	GGATCCGAATTGGAAGTTTTGTTTCAAGGTCCTATGTCGACTGAAGAACAAAATGGAGGTGGTC
ASC_161 Tpk1_NotI_Rv	GCGGCCGCTTAGAAGTCCCGGAAAAGATCAGCATATGGGTCTTC
ASC_187 Atg13_WT_Myc_NheI_Rv	CAGCTGCTAGCTTACAAATCTTCTTCAGAAATCAATTTTTGTTCACCTTCTTTAGAAAGGTTCATATCACTC
